# Supplementary material for: Anticancer Potential of Isoflavones: A Narrative Overview of Mechanistic Insights and Experimental Evidence from the Past Ten Years
Source: Biomedicines. 2025 Dec 5;13(12):2990. doi: 10.3390/biomedicines13122990 (PMC12730593; doi:10.3390/biomedicines13122990)
Supplement: Supplementary file 1 [file biomedicines-13-02990-s001.zip]

Archive with 1 entries (1 files):
- biomedicines-4001974-supplementary.pdf
